# Supplementary material for: Exercise-Induced Bronchoconstriction in Children: State of the Art from Diagnosis to Treatment
Source: J Clin Med. 2024 Aug 5;13(15):4558. doi: 10.3390/jcm13154558 (PMC11312884; doi:10.3390/jcm13154558)
Supplement: Supplementary file 1 [file jcm-13-04558-s001.zip]

Archive with 1 entries (1 files):
- jcm-3081097-supplementary.pdf
